# Supplementary material for: Genetics of conditional extended mycelial cell viability of Streptomyces minutiscleroticus in deep starvation phase implicates the involvement of (p)ppGpp, clpX, and a histidine kinase sasA
Source: Front Microbiol. 2024 Nov 14;15:1495007. doi: 10.3389/fmicb.2024.1495007 (PMC11604128; doi:10.3389/fmicb.2024.1495007)
Supplement: Supplementary file 2 [file Table_1.xlsx]

## Sheet: Sheet1
Supplementary table S3-list of selected genes whose expression level was upregulated by log2fold 2 and above in RNA-Sequencing of 90 days old LTSP cells
Gene	log2fold* upregulated	Gene product
Riosomal proteins translation transcription replication
rplI	5.2499	50S ribosomal protein L9
rpsR1_1	6.94034	30S ribosomal protein S18 1
tuf_1	7.92264	Elongation factor Tu
rpsG	6.5501	30S ribosomal protein S7
rpsL	4.98298	30S ribosomal protein S12
rplL	4.84838	50S ribosomal protein L7/L12
rplJ	6.88538	50S ribosomal protein L10
rplA	5.37	50S ribosomal protein L1
rplK	5.631	50S ribosomal protein L11
nusG	2.24194	Transcription termination/antitermination protein NusG
rplO	5.35995	50S ribosomal protein L15
rpmD	6.20408	50S ribosomal protein L30
rplR	5.19663	50S ribosomal protein L18
rplF	6.64775	50S ribosomal protein L6
rpsH	5.16654	30S ribosomal protein S8
rplE	5.78783	50S ribosomal protein L5
rplX	5.38416	50S ribosomal protein L24
rplN	5.06014	50S ribosomal protein L14
rpsQ	5.09031	30S ribosomal protein S17
rplP	5.44346	50S ribosomal protein L16
rplV	5.90074	50S ribosomal protein L22
rpsS	5.75096	30S ribosomal protein S19
	5.52277	hypothetical protein 50S ribosomal protein L23
rplC	5.38423	50S ribosomal protein L3
rpsJ	5.69605	30S ribosomal protein S10
rpsO	5.59889	30S ribosomal protein S15
infA	6.13176	Translation initiation factor IF-1
rpmJ	6.3855	50S ribosomal protein L36
rpsM	5.26485	30S ribosomal protein S13
rpsK	5.55152	30S ribosomal protein S11
	5.24915	50S ribosomal protein L17
rpsF	6.35683	30S ribosomal protein S6
rpsF	6.35683	30S ribosomal protein S6
	6.15044	50S ribosomal protein L21
rplT	5.89255	50S ribosomal protein L20
rpmI	4.99696	50S ribosomal protein L35
infC	4.35849	Translation initiation factor IF-3
rpsB	5.55766	30S ribosomal protein S2
tsf	4.34873	Elongation factor Ts
frr	3.33472	Ribosome-recycling factor
rpsT_1	6.12668	30S ribosomal protein S20
rpsT_2	6.09738	30S ribosomal protein S20
rpsI	4.31434	30S ribosomal protein S9
rplM	6.04746	50S ribosomal protein L13
	5.75226	30S ribosomal protein S16
rplS_1	5.75084	50S ribosomal protein L19
rplS_2	5.45191	50S ribosomal protein L19
	5.86782	30S ribosomal protein S16
hpf_1	6.59829	Ribosome hibernation promotion factor
hpf_2	6.20838	Ribosome hibernation promotion factor
rpsD	4.996	30S ribosomal protein S4
rplY	3.29665	50S ribosomal protein L25
fliA	2.11008	RNA polymerase sigma factor FliA
sigR	3.84349	ECF RNA polymerase sigma factor SigR
carD_1	4.14845	RNA polymerase-binding transcription factor CarD
sigA_1	2.93167	RNA polymerase sigma factor SigA
	4.76601	pro trigger factor
carD_2	4.24135	RNA polymerase-binding transcription factor CarD
prfB	2.98922	Peptide chain release factor 2
rpmE	4.12693	50S ribosomal protein L31
rpmE2_1	3.21212	50S ribosomal protein L31 type B
rpmE2_2	2.19177	50S ribosomal protein L31 type B
rpmG2_4	2.27738	50S ribosomal protein L33 2
	3.04027	sigma 70 rna polymerase factor
scoF_3	2.67586	Cold shock protein ScoF
scoF_4	2.05358	Cold shock protein ScoF
rpmF_2	2.74431	50S ribosomal protein L32
rpmF_3	2.39791	50S ribosomal protein L32
	3.08509	replicative DNA helicase partial
dnaC	3.57006	Replicative DNA helicase
	3.95968	putative protein YceD family protein This family includes the large ribosomal RNA subunit accumulation protein YceD. Gene knockout in Escherichia coli leads to significant reduction of 23S rRNA
	13.9243	TRAP transporter large permease subuni
tcyC_2	2.87213	L-cystine import ATP-binding protein TcyC
modA_1	2.25491	Molybdate-binding protein ModA
	3.54879	ABC transporter substrate-binding protein sugar binding solute binding
appA	4.49777	Oligopeptide-binding protein AppA
modA_1	2.25491	Molybdate-binding protein ModA
oppD_2	2.27964	Oligopeptide transport ATP-binding protein OppD
pstC2_2	2.66716	Phosphate transport system permease protein PstC 2
pstC2_1	2.84859	Phosphate transport system permease protein PstC 2
opuBC	2.647	Choline-binding protein
	5.20695	amino acid permease partial
	5.3228	amino acid permease
ylmA	2.94874	putative ABC transporter ATP-binding protein YlmA
oppA_3	2.5773	Oligopeptide-binding protein OppA
cysO_2	2.46264	Sulfur carrier protein CysO
cysO_1	2.4729	Sulfur carrier protein CysO
oppA_1	2.97779	Oligopeptide-binding protein OppA
glnH_2	3.95249	ABC transporter glutamine-binding protein GlnH
glnM_2	3.26156	putative glutamine ABC transporter permease protein GlnM
	3.05068	glutamate ABC transporter permease
	3.08646	glutamate ABC transporter permease
fieF_1	2.58361	Ferrous-iron efflux pump FieF
	13.4973	twin-arginine translocation signal domain-containing protein
tatA_3	4.15823	Sec-independent protein translocase protein TatA
	3.31888	hypo pro signal peptidase
secF_1	2.69846	Protein translocase subunit SecF
tatB	2.14197	Sec-independent protein translocase protein TatB
secY	5.02587	Protein translocase subunit SecY
secG	2.49012	putative protein-export membrane protein SecG
	3.26361	FPG/NEI family DNA glycosylase
sepF_1	2.04727	Cell division protein SepF
	6.11989	integration host factor
	6.31395	integration host factor
hup	3.82634	DNA-binding protein HU
ftsE_3	2.10838	Cell division ATP-binding protein FtsE
lsr2_1	4.05422	Nucleoid-associated protein Lsr2
recA_1	3.00493	Protein RecA
recA_2	2.81813	Protein RecA
rodZ	4.19555	Cytoskeleton protein RodZ
dps_1	2.35042	DNA protection during starvation protein
	3.07448	TerB family tellurite resistance protein
	2.6105	Universal stress protein
	2.68782	18 kDa heat shock protein
	4.24364	18 kDa heat shock protein
prcB	3.97127	Proteasome subunit beta
prcA	3.7443	Proteasome subunit alpha
yceC_1	4.61073	Stress response protein SCP2
ppiB	2.13541	putative peptidyl-prolyl cis-trans isomerase B
pup	2.98665	Prokaryotic ubiquitin-like protein Pup
dop_2	3.65314	Depupylase
resA_2	2.04361	Thiol-disulfide oxidoreductase ResA
map_1	2.02059	Methionine aminopeptidase 2
yceD_3	4.46418	General stress protein 16U
clpP1_2	4.65562	ATP-dependent Clp protease proteolytic subunit 1
clpP2_2	4.77162	ATP-dependent Clp protease proteolytic subunit 2
clpX_2	2.9065	ATP-dependent Clp protease ATP-binding subunit ClpX
grpE	3.03871	Protein GrpE
yceD_2	5.66159	General stress protein 16U
yceD_1	5.68471	General stress protein 16U
clpP2_1	4.72433	ATP-dependent Clp protease proteolytic subunit 2
clpP1_1	4.71731	ATP-dependent Clp protease proteolytic subunit 1
groS_2	4.93045	10 kDa chaperonin
groS_2	4.93045	10 kDa chaperonin
cypB_2	5.28016	Peptidyl-prolyl cis-trans isomerase B
arc	7.94545	Proteasome-associated ATPase
atpB	4.11635	ATP synthase subunit a
ctaD_1	4.44833	Cytochrome c oxidase subunit 1
ctaE	4.10364	putative cytochrome c oxidase subunit 3
ctaC	4.22969	Cytochrome c oxidase subunit 2
ctaD_2	4.31665	Cytochrome c oxidase subunit 1
nuoI	3.79764	NADH-quinone oxidoreductase subunit I
nuoB_1	2.46799	NADH-quinone oxidoreductase subunit B
nuoA_1	3.44853	NADH-quinone oxidoreductase subunit A
nuoA_2	3.11045	NADH-quinone oxidoreductase subunit A
nuoB_2	2.53747	NADH-quinone oxidoreductase subunit B
nuoC_2	3.47613	NADH-quinone oxidoreductase subunit C
	3.72827	cytochrome d ubiquinol oxidase subunit II
etfA_2	3.06422	Electron transfer flavoprotein subunit alpha
chrR_1	2.90899	Quinone reductase
chrR_2	2.18301	Quinone reductase
	3.08403	hypo pro cytochrome P450
	4.23632	Ferredoxin
sfnC	3.15396	putative FMNH2-dependent monooxygenase SfnC sulphur utilization
tauD_2	2.75303	Alpha-ketoglutarate-dependent taurine dioxygenase
yajO_2	2.69626	1-deoxyxylulose-5-phosphate synthase YajO
pobA	2.46249	p-hydroxybenzoate hydroxylase
yqhS_2	2.09411	3-dehydroquinate dehydratase
	9.04343	nickel-dependent hydrogenase large subunit partial
gph_3	2.94566	Phosphoglycolate phosphatase
tdh_1	12.6172	L-threonine 3-dehydrogenase
hisE_2	2.30478	Phosphoribosyl-ATP pyrophosphatase
leuD_2	2.25001	3-isopropylmalate dehydratase small subunit
dapA_2	2.68399	4-hydroxy-tetrahydrodipicolinate synthase
ribE	2.74178	Riboflavin synthase
hinT	2.32116	Purine nucleoside phosphoramidase
psd_2	4.33378	Phosphatidylserine decarboxylase proenzyme
asd_3	2.403	Aspartate-semialdehyde dehydrogenase
tam_2	2.89368	Trans-aconitate 2-methyltransferase
hisE_1	2.15973	Phosphoribosyl-ATP pyrophosphatase
leuD_1	2.10203	3-isopropylmalate dehydratase small subunit
mcd	2.0617	(2S)-methylsuccinyl-CoA dehydrogenase
korB	2.02473	2-oxoglutarate oxidoreductase subunit KorB
fgd_3	2.70318	F420-dependent glucose-6-phosphate dehydrogenase
prr_1	3.55776	Gamma-aminobutyraldehyde dehydrogenase
ilvH_2	2.61992	Acetolactate synthase small subunit
	5.21505	hypothetical pro acyl-ACP desaturase?
map_1	2.02059	Methionine aminopeptidase 2
menG	2.06738	Demethylmenaquinone methyltransferase
prs	2.59656	Ribose-phosphate pyrophosphokinase
ppa	3.46778	Inorganic pyrophosphatase
sdhB	2.62168	Succinate dehydrogenase iron-sulfur subunit
sdhC	2.42677	Succinate dehydrogenase 2 membrane subunit SdhC cytochrome b556 subunit
cysH	2.30592	putative phosphoadenosine phosphosulfate reductase
cysC	2.50094	putative adenylyl-sulfate kinase
ilvH_1	2.4288	Acetolactate synthase small subunit
gmk_2	2.2828	Guanylate kinase
metK_2	3.18098	S-adenosylmethionine synthase
carA_1	2.11607	Carbamoyl-phosphate synthase small chain
metK_1	3.30821	S-adenosylmethionine synthase
gmk_1	2.37436	Guanylate kinase
hcaC	2.55477	3-phenylpropionate/cinnamic acid dioxygenase ferredoxin subunit
moaA	2.81238	GTP 3'%2C8-cyclase
gpmA_1	3.76926	2%2C3-bisphosphoglycerate-dependent phosphoglycerate mutase
ald_1	4.23486	Alanine dehydrogenase
ald_2	4.27796	Alanine dehydrogenase
	4.74797	succinate dehydrogenase
frdB	3.46413	Fumarate reductase iron-sulfur subunit
ctaB	2.64565	Protoheme IX farnesyltransferase
ycnI_1	4.35311	putative protein YcnI, copper homeostasis
lipA_2	3.00767	Lipoyl synthase
sucD_1	5.11654	Succinate--CoA ligase [ADP-forming] subunit alpha
gltA2_1	4.77388	Citrate synthase 1
adk	4.6583	Adenylate kinase
tpiA	3.42031	Triosephosphate isomerase
pgk	3.15478	Phosphoglycerate kinase
gap2_1	5.76144	Glyceraldehyde-3-phosphate dehydrogenase 2
	3.25705	Lipase 2
tap_3	2.04936	Tripeptidyl aminopeptidase
bsn_2	3.32373	Extracellular ribonuclease
rnhB_2	2.67595	Ribonuclease HII
bsn_1	2.98183	Extracellular ribonuclease
	3.38258	Serine protease inhibitor
	5.65391	Trypsin
	4.72842	Lipase 1
sodF1_1	5.87961	Superoxide dismutase [Fe-Zn] 1
sodF1_2	5.65785	Superoxide dismutase [Fe-Zn] 1
ahpE	2.41348	Alkyl hydroperoxide reductase E
sodN	3.16176	Superoxide dismutase [Ni]
resA_2	2.04361	Thiol-disulfide oxidoreductase ResA
	3.07448	TerB family tellurite resistance protein
	7.47962	developmental transcriptional regulator BldC
	3.85548	transcriptional regulator BldD
	3.89702	transcriptional regulator BldD
whiB_3	2.35703	Transcriptional regulator WhiB
whiB1_1	5.24641	Transcriptional regulator WhiB1
whiB1_2	5.26001	Transcriptional regulator WhiB1
rsbW_3	2.42326	Serine-protein kinase RsbW
degA_3	2.34543	HTH-type transcriptional regulator DegA
nrdR	2.79452	Transcriptional repressor NrdR
whiB_4	2.64913	Transcriptional regulator WhiB
tcrA_1	2.67325	Transcriptional regulatory protein TcrA
	3.21679	ArsR family transcriptional regulator
whiB_6	2.52693	Transcriptional regulator WhiB
	2.00677	putative HTH-type transcriptional regulator
sasA_8	13.7205	Adaptive-response sensory-kinase SasA
ricR	2.10733	Copper-sensing transcriptional repressor RicR
	2.20374	putative HTH-type transcriptional regulator
	3.80552	hypothetical protein helix-turn-helix transcriptional regulator
	12.5639	hypothetical protein XRE family transcriptional regulator partial
sdpR	2.50358	Transcriptional repressor SdpR
	10.6986	hypo pro LysR family transcriptional regulator
	2.7294	D-alanyl-D-alanine carboxypeptidase
	3.11863	transglycosylase domain containing protein
murT	2.33147	Lipid II isoglutaminyl synthase (glutamine-hydrolyzing) subunit MurT
mraY	2.17308	Phospho-N-acetylmuramoyl-pentapeptide-transferase
lppS_3	2.40298	Putative 2CD-transpeptidase LppS
